# Supplementary material for: Social Capital during the First Wave of the COVID-19 Outbreak: The Case of the Island of Menorca
Source: Int J Environ Res Public Health. 2021 Dec 2;18(23):12720. doi: 10.3390/ijerph182312720 (PMC8656712; doi:10.3390/ijerph182312720)
Supplement: Supplementary file 1 [file ijerph-18-12720-s001.zip]

Archive with 1 entries (1 files):
- ijerph-1413584-supplementary.pdf
